# Supplementary material for: Transcriptomic Profile of Primary Culture of Skeletal Muscle Cells Isolated from Semitendinosus Muscle of Beef and Dairy Bulls
Source: Int J Mol Sci. 2020 Jul 7;21(13):4794. doi: 10.3390/ijms21134794 (PMC7369917; doi:10.3390/ijms21134794)
Supplement: Supplementary file 1 [file ijms-21-04794-s001.zip]

Archive with 7 entries (7 files):
- Figure S1.pdf
- Figure S2.pdf
- Figure S3.pdf
- Table S1.pdf
- Table S2.pdf
- Table S3.pdf
- Table S4.pdf
